# Supplementary material for: Antioxidant and Anti-Inflammatory Benefits of Gymnema inodorum Leaf Extract in Human Umbilical Vein Endothelial Cells Under Peroxynitrite Stress
Source: Antioxidants (Basel). 2025 Apr 1;14(4):427. doi: 10.3390/antiox14040427 (PMC12024022; doi:10.3390/antiox14040427)
Supplement: Supplementary file 1 [file antioxidants-14-00427-s001.zip]

Archive with 1 entries (1 files):
- antioxidants-3539160-supplementary.pdf
